# Supplementary material for: Age at Menarche and Time Spent in Education: A Mendelian Randomization Study
Source: Behav Genet. 2017 Aug 9;47(5):480–5. doi: 10.1007/s10519-017-9862-2 (PMC5574970; doi:10.1007/s10519-017-9862-2)
Supplement: Supplementary file 4 — Supplementary material 4 (XLSX 20 KB) [file 10519_2017_9862_MOESM4_ESM.xlsx]

## Sheet: Supplementary Table 2
Supplementary Table 2. Estimates of the SNP-age at menarche association for all 122 SNPs. EA: effect allele; EAF: effect allele frequency; F: F statistic, a function of the magnitude and precision of the genetic effect, approximated as: F=GX²/GX SE²; GX: per-allele genetic effect on age at menarche (years); GX SE: standard error of GX; p: p value of GX
SNP	Gene	EA	EAF	F	GX	GX SE	p
rs10144321	DLK1	a	0.75	44.4444	0.04	0.006	9.0E‐15
rs1038903	PCDH7	t	0.73	44.4444	0.04	0.006	2.0E‐11
rs10423674	CRTC1	a	0.34	64	0.04	0.005	9.2E‐12
rs10453225	TMEM38B	g	0.68	324	0.09	0.005	5.8E‐66
rs10739221	TMEM38B	c	0.77	177.778	0.08	0.006	3.9E‐41
rs10789181	LEPR	a	0.39	36	0.03	0.005	3.5E‐08
rs1079866	INHBA	g	0.15	100	0.07	0.007	9.3E‐24
rs10816359	TMEM38B	t	0.86	25	0.04	0.008	1.6E‐08
rs10895140	TRPC6, PGR	g	0.66	64	0.04	0.005	6.7E‐14
rs10938397	GNPDA2	a	0.57	64	0.04	0.005	4.0E‐13
rs10980854	ZNF483 / OR2K2	a	0.06	29.7521	0.06	0.011	1.3E‐08
rs10980921	ZNF483 / OR2K2	c	0.09	100	0.09	0.009	1.7E‐23
rs11022756	ARNTL, PTH	a	0.29	69.4444	0.05	0.006	7.4E‐20
rs11165924	DPYD	a	0.69	25	0.03	0.006	2.2E‐09
rs11215400	CADM1	c	0.27	44.4444	0.04	0.006	6.8E‐11
rs1129700	KCTD13, TBX6	t	0.44	36	0.03	0.005	2.3E‐09
rs11578152	OLFM3	g	0.44	36	0.03	0.005	4.5E‐08
rs11715566	IGSF11	t	0.5	100	0.05	0.005	2.4E‐27
rs11767400	CADPS2	a	0.3	44.4444	0.04	0.006	4.1E‐11
rs11792861	TMEM245	a	0.7	64	0.04	0.005	1.7E‐11
rs12148769	MKRN3, MAGEL2	g	0.9	39.0625	0.05	0.008	5.2E‐11
rs12446632	GPRC5B	a	0.13	32.6531	0.04	0.007	1.3E‐08
rs12472911	LRP1B	c	0.2	44.4444	0.04	0.006	6.7E‐10
rs1254337	SIX6	t	0.31	64	0.04	0.005	2.1E‐16
rs12571664	SEC23IP	t	0.79	44.4444	0.04	0.006	3.3E‐10
rs12607903	DLGAP1	c	0.3	64	0.04	0.005	5.4E‐11
rs12915845	DET1	c	0.58	36	0.03	0.005	2.7E‐12
rs13053505	NPTXR, CBX7	g	0.8	32.6531	0.04	0.007	3.0E‐08
rs13067731	IL20RB	t	0.16	32.6531	0.04	0.007	1.0E‐09
rs13135934	SMARCAD1	c	0.4	36	0.03	0.005	1.1E‐10
rs13179411	PHF15, TCF7	t	0.17	73.4694	0.06	0.007	3.4E‐20
rs13196561	SIM1, MCHR2	c	0.78	44.4444	0.04	0.006	8.4E‐12
rs1324913	KLF12	g	0.65	36	0.03	0.005	3.1E‐10
rs1364063	COG4, NFAT5	c	0.43	100	0.05	0.005	6.2E‐21
rs1400974	SATB2	a	0.64	100	0.05	0.005	8.3E‐20
rs1461503	BSX	c	0.57	100	0.05	0.005	2.7E‐26
rs1469039	KCNK9	a	0.19	51.0204	0.05	0.007	3.5E‐12
rs1532331	ZNF131, GHR	g	0.32	36	0.03	0.005	3.5E‐09
rs16860328	TRA2B, IGF2BP2	g	0.42	64	0.04	0.005	1.4E‐16
rs16896742	HLA‐A	g	0.38	44.4444	0.04	0.006	3.2E‐10
rs16918254	NPBWR1	a	0.92	30.8642	0.05	0.009	1.4E‐08
rs16918636	FSHB	t	0.79	25	0.03	0.006	3.2E‐08
rs17086188	PCSK1	a	0.94	28.9941	0.07	0.013	3.6E‐08
rs17171818	KDM3B, BRD8	c	0.77	44.4444	0.04	0.006	8.9E‐14
rs17233066	SATB2	c	0.93	41.3265	0.09	0.014	6.1E‐11
rs17236969	NR4A2	t	0.14	39.0625	0.05	0.008	2.6E‐09
rs17266097	SATB2	t	0.42	64	0.04	0.005	3.3E‐18
rs1874984	ADARB2	c	0.47	64	0.04	0.005	1.9E‐12
rs1915146	CTBP2	g	0.4	36	0.03	0.005	3.7E‐08
rs1958560	FUT8	a	0.59	36	0.03	0.005	3.7E‐08
rs2063730	GAB2, THRSP	c	0.18	51.0204	0.05	0.007	2.3E‐12
rs2137289	SKOR2	a	0.59	100	0.05	0.005	8.2E‐20
rs2153127	LIN28B	t	0.52	256	0.08	0.005	5.5E‐59
rs2274465	KDM4A, PTPRF	c	0.66	36	0.03	0.005	1.7E‐09
rs239198	SIM1, ASCC3	t	0.46	36	0.03	0.005	2.5E‐08
rs244293	STXBP4	g	0.6	36	0.03	0.005	4.2E‐11
rs246185	MKL2	c	0.33	44.4444	0.04	0.006	6.8E‐16
rs2479724	BYSL, FRS3	t	0.45	36	0.03	0.005	1.2E‐12
rs251130	STARD4	g	0.73	44.4444	0.04	0.006	2.8E‐10
rs2600959	ACAD11	a	0.34	64	0.04	0.005	4.1E‐11
rs268067	BCL11A	a	0.8	44.4444	0.04	0.006	3.3E‐08
rs2687729	EEFSEC	g	0.27	44.4444	0.04	0.006	1.0E‐10
rs2688325	CSMD1	t	0.29	25	0.03	0.006	2.1E‐09
rs2836950	BRWD1	c	0.64	36	0.03	0.005	6.2E‐11
rs2947411	TMEM18	a	0.17	73.4694	0.06	0.007	1.8E‐19
rs3101336	NEGR1	t	0.4	64	0.04	0.005	5.2E‐13
rs3733631	TACR3	c	0.15	51.0204	0.05	0.007	4.8E‐13
rs3743266	RORA	t	0.68	64	0.04	0.005	2.4E‐13
rs4369815	NR4A2	t	0.93	36	0.06	0.01	1.5E‐10
rs466639	RXRG	c	0.87	130.612	0.08	0.007	2.4E‐24
rs4756059	PHF21A	t	0.92	49	0.07	0.01	4.5E‐13
rs4840086	SIM1, MCHR2	a	0.58	64	0.04	0.005	9.2E‐14
rs4875053	SCRIB, PARP10	g	0.44	25	0.03	0.006	1.3E‐08
rs4895808	CENPW, NCOA7	c	0.54	36	0.03	0.005	4.8E‐13
rs4929947	TRIM66	g	0.36	64	0.04	0.005	2.6E‐12
rs543874	SEC16B	a	0.8	69.4444	0.05	0.006	1.4E‐15
rs6009583	C22orf34	c	0.74	25	0.03	0.006	4.6E‐08
rs6427782	NR5A2	a	0.51	36	0.03	0.005	4.6E‐08
rs652260	EVI5L, RETN	t	0.54	36	0.03	0.005	9.9E‐09
rs6555855	SLIT3	g	0.23	44.4444	0.04	0.006	2.4E‐09
rs6563739	COG6	g	0.34	36	0.03	0.005	2.3E‐11
rs6747380	CCDC85A	a	0.17	100	0.07	0.007	5.6E‐28
rs6758290	GPR45	t	0.5	64	0.04	0.005	6.6E‐13
rs6762477	WDR6, UBA7	g	0.44	44.4444	0.04	0.006	7.8E‐12
rs6770162	THRB	a	0.51	64	0.04	0.005	1.5E‐12
rs6933660	ESR1	c	0.69	36	0.03	0.005	1.3E‐09
rs6938574	PTPRK	t	0.16	32.6531	0.04	0.007	2.4E‐09
rs6964833	GTF2I	t	0.75	44.4444	0.04	0.006	5.3E‐12
rs7037266	KDM4C	a	0.37	36	0.03	0.005	4.7E‐09
rs7103411	BDNF, LGR4	c	0.21	44.4444	0.04	0.006	2.6E‐11
rs7104764	SIRT3	g	0.25	25	0.03	0.006	3.7E‐08
rs7138803	BCDIN3D	g	0.62	64	0.04	0.005	1.7E‐12
rs7141210	DLK1	t	0.34	36	0.03	0.005	5.8E‐09
rs7215990	WSCD1 , ALOX15B	g	0.76	44.4444	0.04	0.006	1.9E‐08
rs7463166	CSMD1	a	0.63	36	0.03	0.005	1.3E‐08
rs7514705	TNNI3K, TYW3	c	0.56	64	0.04	0.005	1.8E‐16
rs7642134	POU1F1 (PIT1)	g	0.61	64	0.04	0.005	3.0E‐16
rs7647973	WDR6, UBA7	a	0.26	69.4444	0.05	0.006	1.3E‐16
rs7701886	GALNT10	a	0.58	36	0.03	0.005	4.5E‐08
rs7759938	LIN28B	c	0.32	576	0.12	0.005	7.8E‐110
rs7821178	PEX2	c	0.65	64	0.04	0.005	7.3E‐17
rs7828501	CSMD1	g	0.45	64	0.04	0.005	1.2E‐13
rs7853970	RMI1, NTRK2	t	0.47	36	0.03	0.005	2.3E‐09
rs7865468	PTPRD	a	0.7	36	0.03	0.005	1.3E‐07
rs7955374	VDR	t	0.13	25	0.04	0.008	9.5E‐09
rs8032675	MAP2K5	t	0.4	64	0.04	0.005	2.1E‐13
rs8050136	FTO	c	0.6	64	0.04	0.005	1.7E‐17
rs852069	PCSK2	g	0.64	64	0.04	0.005	1.2E‐13
rs889122	OLFM2, RDH8	g	0.72	44.4444	0.04	0.006	1.6E‐13
rs900400	LEKR1, CCNL1	t	0.61	36	0.03	0.005	2.3E‐11
rs913588	KDM4C	g	0.49	36	0.03	0.005	5.8E‐11
rs929843	COG4, WWP2	a	0.23	44.4444	0.04	0.006	1.2E‐11
rs9321659	SIM1, MCHR2	a	0.13	56.25	0.06	0.008	2.5E‐16
rs939317	EIF4G1	g	0.74	44.4444	0.04	0.006	3.0E‐12
rs9447700	IMPG1	c	0.69	36	0.03	0.005	5.6E‐09
rs9475752	DST, BEND6	c	0.81	44.4444	0.04	0.006	8.3E‐12
rs951366	NUCKS1, RAB7L1	t	0.6	36	0.03	0.005	1.7E‐08
rs9560113	TEX29	g	0.28	69.4444	0.05	0.006	2.1E‐17
rs9635759	CA10	a	0.32	100	0.05	0.005	1.7E‐24
rs9647570	TENM2	g	0.14	51.0204	0.05	0.007	1.4E‐11
rs9849248	ZNF654, HTR1F	c	0.15	32.6531	0.04	0.007	1.9E‐08
rs988913	FAM83B, HCRTR2	c	0.66	64	0.04	0.005	1.4E‐12
