# Supplementary material for: Age at Menarche and Time Spent in Education: A Mendelian Randomization Study
Source: Behav Genet. 2017 Aug 9;47(5):480–5. doi: 10.1007/s10519-017-9862-2 (PMC5574970; doi:10.1007/s10519-017-9862-2)
Supplement: Supplementary file 5 — Supplementary material 5 (XLSX 13 KB) [file 10519_2017_9862_MOESM5_ESM.xlsx]

## Sheet: Supplementary Table 3
Supplementary Table 3. Estimates of the SNP-time spent in education association in women for all 122 SNPs. EA: effect allele; GY: per-allele genetic effect on time spent in education (standard deviation change in time spent in education, measured in years); GY SE: standard error of GY
SNP	EA	GY	GY SE
rs10144321	a	0.0001	0.004
rs1038903	t	0.001	0.004
rs10423674	a	0.003	0.004
rs10453225	g	0.007	0.004
rs10739221	c	0.008	0.004
rs10789181	a	0.002	0.003
rs1079866	g	0.007	0.005
rs10816359	t	0.008	0.004
rs10895140	g	0.004	0.004
rs10938397	a	0.005	0.003
rs10980854	a	0.005	0.007
rs10980921	c	0.001	0.006
rs11022756	a	0.0001	0.004
rs11165924	a	0.0001	0.004
rs11215400	c	0.005	0.004
rs1129700	t	0.001	0.003
rs11578152	g	-0.0001	0.003
rs11715566	t	-0.002	0.004
rs11767400	a	0.002	0.004
rs11792861	a	-0.007	0.004
rs12148769	g	0.015	0.006
rs12446632	a	-0.001	0.005
rs12472911	c	-0.003	0.004
rs1254337	t	0.013	0.004
rs12571664	t	0.007	0.004
rs12607903	c	-0.003	0.004
rs12915845	c	0.003	0.003
rs13053505	g	-0.001	0.004
rs13067731	t	-0.009	0.004
rs13135934	c	-0.002	0.003
rs13179411	t	0.009	0.005
rs13196561	c	0.004	0.004
rs1324913	g	-0.005	0.003
rs1364063	c	0.0001	0.003
rs1400974	a	0.002	0.003
rs1461503	c	0.005	0.003
rs1469039	a	0.015	0.004
rs1532331	g	0.002	0.004
rs16860328	g	0.005	0.003
rs16896742	g	-0.001	0.004
rs16918254	a	0.002	0.006
rs16918636	t	0.005	0.004
rs17086188	a	0.012	0.009
rs17171818	c	-0.007	0.004
rs17233066	c	-0.005	0.009
rs17236969	t	0.008	0.005
rs17266097	t	0.004	0.003
rs1874984	c	0.004	0.003
rs1915146	g	0.007	0.003
rs1958560	a	0.001	0.003
rs2063730	c	0.005	0.004
rs2137289	a	0.017	0.003
rs2153127	t	0.006	0.003
rs2274465	c	-0.015	0.003
rs239198	t	-0.001	0.003
rs244293	g	-0.001	0.003
rs246185	c	-0.001	0.004
rs2479724	t	-0.001	0.003
rs251130	g	0.001	0.004
rs2600959	a	0.004	0.003
rs268067	a	0.002	0.004
rs2687729	g	0.007	0.004
rs2688325	t	-0.007	0.004
rs2836950	c	0.003	0.004
rs2947411	a	0.003	0.004
rs3101336	t	-0.011	0.003
rs3733631	c	0.002	0.005
rs3743266	t	-0.002	0.004
rs4369815	t	0.013	0.007
rs466639	c	0.007	0.005
rs4756059	t	0.001	0.007
rs4840086	a	-0.002	0.003
rs4875053	g	-0.0001	0.004
rs4895808	c	-0.01	0.003
rs4929947	g	0.003	0.003
rs543874	a	0.007	0.004
rs6009583	c	0.004	0.004
rs6427782	a	-0.002	0.003
rs652260	t	0.002	0.003
rs6555855	g	0.006	0.004
rs6563739	g	0.003	0.004
rs6747380	a	-0.003	0.004
rs6758290	t	0.011	0.003
rs6762477	g	0.024	0.003
rs6770162	a	0.006	0.003
rs6933660	c	0.005	0.004
rs6938574	t	0.01	0.005
rs6964833	t	0.007	0.004
rs7037266	a	0.0001	0.003
rs7103411	c	0.004	0.004
rs7104764	g	0.004	0.004
rs7138803	g	-0.003	0.003
rs7141210	t	-0.001	0.004
rs7215990	g	-0.0001	0.004
rs7463166	a	0.004	0.003
rs7514705	c	-0.004	0.003
rs7642134	g	0.004	0.003
rs7647973	a	-0.009	0.004
rs7701886	a	0.0001	0.003
rs7759938	c	0.004	0.004
rs7821178	c	0.007	0.004
rs7828501	g	-0.004	0.003
rs7853970	t	-0.003	0.003
rs7865468	a	0.001	0.004
rs7955374	t	-0.007	0.005
rs8032675	t	0.002	0.003
rs8050136	c	0.003	0.003
rs852069	g	-0.005	0.003
rs889122	g	-0.008	0.004
rs900400	t	0.003	0.003
rs913588	g	-0.0001	0.003
rs929843	a	0.004	0.004
rs9321659	a	-0.005	0.005
rs939317	g	-0.001	0.004
rs9447700	c	0.001	0.004
rs9475752	c	0.0001	0.004
rs951366	t	0.001	0.003
rs9560113	g	0.007	0.004
rs9635759	a	0.0001	0.004
rs9647570	g	-0.002	0.005
rs9849248	c	0.005	0.005
rs988913	c	0.0001	0.003
