# Supplementary material for: Age at Menarche and Time Spent in Education: A Mendelian Randomization Study
Source: Behav Genet. 2017 Aug 9;47(5):480–5. doi: 10.1007/s10519-017-9862-2 (PMC5574970; doi:10.1007/s10519-017-9862-2)
Supplement: Supplementary file 6 — Supplementary material 6 (XLSX 14 KB) [file 10519_2017_9862_MOESM6_ESM.xlsx]

## Sheet: Supplementary Table 4
Supplementary Table 4. MR estimates of the causal effect of age at menarche on time spent in education for all 122 SNPs. EA: effect allele; Beta: estimate of the effect of one year increase in age at menarche on time spent in education (standard deviation change in time spent in education, measured in years); Beta SE: standard error of beta
SNP	EA	Beta	Beta SE
rs10144321	a	0.002	0.1
rs1038903	t	0.025	0.1
rs10423674	a	0.075	0.10051
rs10453225	g	0.078	0.0443878
rs10739221	c	0.1	0.0505102
rs10789181	a	0.067	0.10051
rs1079866	g	0.1	0.0719388
rs10816359	t	0.2	0.107653
rs10895140	g	0.1	0.10102
rs10938397	a	0.125	0.0765306
rs10980854	a	0.083	0.117857
rs10980921	c	0.011	0.0668367
rs11022756	a	0.002	0.080102
rs11165924	a	0.003	0.133673
rs11215400	c	0.125	0.101531
rs1129700	t	0.033	0.10051
rs11578152	g	-0.003	0.1
rs11715566	t	-0.04	0.080102
rs11767400	a	0.05	0.10051
rs11792861	a	-0.175	0.102551
rs12148769	g	0.3	0.129082
rs12446632	a	-0.025	0.125
rs12472911	c	-0.075	0.10051
rs1254337	t	0.325	0.108163
rs12571664	t	0.175	0.103571
rs12607903	c	-0.075	0.10051
rs12915845	c	0.1	0.101531
rs13053505	g	-0.025	0.1
rs13067731	t	-0.225	0.107653
rs13135934	c	-0.067	0.10102
rs13179411	t	0.15	0.0852041
rs13196561	c	0.1	0.10102
rs1324913	g	-0.167	0.104082
rs1364063	c	0.002	0.0602041
rs1400974	a	0.04	0.0602041
rs1461503	c	0.1	0.0607143
rs1469039	a	0.3	0.0903061
rs1532331	g	0.067	0.133673
rs16860328	g	0.125	0.0765306
rs16896742	g	-0.025	0.1
rs16918254	a	0.04	0.120408
rs16918636	t	0.167	0.137245
rs17086188	a	0.171	0.132653
rs17171818	c	-0.175	0.103571
rs17233066	c	-0.056	0.10051
rs17236969	t	0.16	0.103061
rs17266097	t	0.1	0.0760204
rs1874984	c	0.1	0.0760204
rs1915146	g	0.233	0.107653
rs1958560	a	0.033	0.10051
rs2063730	c	0.1	0.0811224
rs2137289	a	0.34	0.0688776
rs2153127	t	0.075	0.0377551
rs2274465	c	-0.5	0.130102
rs239198	t	-0.033	0.1
rs244293	g	-0.033	0.1
rs246185	c	-0.025	0.1
rs2479724	t	-0.033	0.1
rs251130	g	0.025	0.1
rs2600959	a	0.1	0.0760204
rs268067	a	0.05	0.10051
rs2687729	g	0.175	0.103571
rs2688325	t	-0.233	0.141327
rs2836950	c	0.1	0.134184
rs2947411	a	0.05	0.0668367
rs3101336	t	-0.275	0.0826531
rs3733631	c	0.04	0.1
rs3743266	t	-0.05	0.1
rs4369815	t	0.217	0.121939
rs466639	c	0.088	0.0627551
rs4756059	t	0.014	0.1
rs4840086	a	-0.05	0.0755102
rs4875053	g	-0.003	0.133163
rs4895808	c	-0.333	0.114286
rs4929947	g	0.075	0.0755102
rs543874	a	0.14	0.0816327
rs6009583	c	0.133	0.136224
rs6427782	a	-0.067	0.10102
rs652260	t	0.067	0.10051
rs6555855	g	0.15	0.102551
rs6563739	g	0.1	0.134184
rs6747380	a	-0.043	0.0571429
rs6758290	t	0.275	0.0826531
rs6762477	g	0.6	0.117347
rs6770162	a	0.15	0.077551
rs6933660	c	0.167	0.136224
rs6938574	t	0.25	0.132653
rs6964833	t	0.175	0.103571
rs7037266	a	0.003	0.1
rs7103411	c	0.1	0.10102
rs7104764	g	0.133	0.136224
rs7138803	g	-0.075	0.0755102
rs7141210	t	-0.033	0.133163
rs7215990	g	-0.002	0.0994898
rs7463166	a	0.133	0.102551
rs7514705	c	-0.1	0.0760204
rs7642134	g	0.1	0.0760204
rs7647973	a	-0.18	0.0826531
rs7701886	a	0.003	0.1
rs7759938	c	0.033	0.0336735
rs7821178	c	0.175	0.102551
rs7828501	g	-0.1	0.0760204
rs7853970	t	-0.1	0.101531
rs7865468	a	0.033	0.133673
rs7955374	t	-0.175	0.129592
rs8032675	t	0.05	0.0755102
rs8050136	c	0.075	0.0755102
rs852069	g	-0.125	0.0765306
rs889122	g	-0.2	0.104592
rs900400	t	0.1	0.101531
rs913588	g	-0.003	0.1
rs929843	a	0.1	0.10102
rs9321659	a	-0.083	0.0836735
rs939317	g	-0.025	0.1
rs9447700	c	0.033	0.133673
rs9475752	c	0.002	0.1
rs951366	t	0.033	0.10051
rs9560113	g	0.14	0.0816327
rs9635759	a	0.002	0.080102
rs9647570	g	-0.04	0.1
rs9849248	c	0.125	0.127041
rs988913	c	0.002	0.075
